# Supplementary material for: Precipitation, vegetation productivity, and human impacts control home range size of elephants in dryland systems in northern Namibia
Source: Ecol Evol. 2022 Sep 13;12(9):e9288. doi: 10.1002/ece3.9288 (PMC9471278; doi:10.1002/ece3.9288)
Supplement: Supplementary file 1 — Appendix S1 [file ECE3-12-e9288-s001.xlsx]

## Sheet: appendix_1_elephants
Locality	ID	Sex	Group.size	Start.Date	End.Date	Total.Track.Period	No.Records	Fix.Resolution	Start Year	End Year	Mean.Date	Low CI 50%	50% HR	High CI 50%	Low CI 95%	95% HR	High CI 95%
Etosha	AG259	M	2	2009-10-04 12:45:00	2011-10-17 09:30:00	743	68117	15min	2009	2011	2010-10-10 23:07:30	311.131	496.409	724.27	1906.62	3042	4438.34
Etosha	AG260	M	4	2009-10-04 13:45:00	2011-10-18 22:15:00	744	68252	15min	2009	2011	2010-10-11 18:00:00	990.779	2549.34	4831.55	5040.31	12969	24579.1
Etosha	AG261	M	2	2009-10-04 14:30:00	2011-10-17 22:30:00	743	66795	15min	2009	2011	2010-10-11 06:30:00	247.999	403.353	595.877	1370.36	2228.8	3292.63
Etosha	AG262	M	1	2009-10-04 17:30:00	2011-10-16 09:45:00	742	68010	15min	2009	2011	2010-10-10 13:37:30	330.88	568.276	868.821	1649.82	2833.52	4332.09
Etosha	AG263	M	3	2009-10-05 10:30:00	2011-10-16 15:15:00	741	68164	15min	2009	2011	2010-10-11 00:52:30	737.208	1437.94	2368.84	3735.19	7285.57	12002.1
Etosha	AG264	M	3	2009-10-05 16:45:00	2011-11-01 22:15:00	757	68473	15min	2009	2011	2010-10-19 07:30:00	953.425	3959.32	9064.84	4457.63	18511.4	42381.7
Etosha	AG265	M	1	2009-10-05 17:30:00	2011-11-01 10:30:00	757	68985	15min	2009	2011	2010-10-19 02:00:00	232.343	316.611	413.716	897.418	1222.9	1597.97
Etosha	AG266	M	1	2009-10-05 17:45:00	2011-11-01 22:30:00	757	71307	15min	2009	2011	2010-10-19 08:07:30	148.385	183.61	222.532	593.214	734.041	889.641
Etosha	AG267	M	1	2009-10-05 15:30:00	2011-11-16 05:30:00	772	70680	15min	2009	2011	2010-10-26 11:00:00	142.025	186.294	236.477	638.506	837.529	1063.14
Etosha	AG268	M	1	2009-10-06 16:30:00	2011-11-01 10:15:00	756	72540	15min	2009	2011	2010-10-19 13:22:30	34.7658	40.6386	46.963	238.029	278.238	321.539
Etosha	Etosha1	F	18	2013-06-02 02:34:00	2013-10-19 07:33:00	139	10943	30 min	2013	2013	2013-08-10 17:03:30	86.9956	176.459	297.027	368.629	747.717	1258.6
Etosha	Etosha2	F	25	2013-06-02 07:58:00	2015-04-01 06:22:00	668	28830	30 min	2013	2015	2014-05-02 07:10:00	368.268	574.54	825.948	1755.85	2739.32	3938
Etosha	Etosha3	F	15	2013-06-02 03:42:00	2015-04-01 08:17:00	668	29501	30 min	2013	2015	2014-05-02 05:59:30	1656.44	6046.72	13227.1	9194.39	33563.4	73419.6
Etosha	Etosha4	F	15	2013-06-02 10:01:00	2015-04-01 07:52:00	668	29625	30 min	2013	2015	2014-05-02 08:56:30	308.248	503.079	744.857	1344.34	2194.05	3248.5
Etosha	Etosha5	F	29	2013-06-02 03:03:00	2015-04-01 07:26:00	668	28683	30 min	2013	2015	2014-05-02 05:14:30	640.782	957.943	1337.86	2283.77	3414.15	4768.19
Etosha	Etosha6	F	23	2013-06-02 07:24:00	2015-04-01 07:13:00	668	29006	30 min	2013	2015	2014-05-02 07:18:30	280.586	419.706	586.394	1184.52	1771.83	2475.52
Etosha	Etosha7	F	22	2013-06-02 07:12:00	2015-04-01 08:02:00	668	28953	30 min	2013	2015	2014-05-02 07:37:00	501.577	844.804	1276.05	2133.57	3593.56	5427.93
Kunene	MET18	M	1	2010-11-22 23:05:00	2011-09-11 16:40:00	293	20494	30 min	2010	2011	2011-04-18 08:22:30	245.527	879.846	1911.55	1064.11	3813.22	8284.59
Kunene	MET19	F	4	2010-11-23 14:26:00	2013-02-14 09:32:00	814	40951	30 min	2010	2013	2012-01-04 11:59:00	1174.4	6257.04	15507	4532.1	24146.5	59842.9
Kunene	MET20	F	13	2010-11-23 15:03:00	2013-02-14 08:05:00	814	40215	30 min	2010	2013	2012-01-04 11:34:00	355.524	659.733	1056.42	1544.85	2866.72	4590.43
Kunene	MET21	F	23	2010-11-23 15:52:00	2013-02-14 08:39:00	814	40308	30 min	2010	2013	2012-01-04 12:15:30	1167.16	5774.59	13993.7	4560.63	22563.9	54679.6
Kunene	MET22	M	1	2010-11-23 12:54:00	2013-02-10 17:27:00	810	40127	30 min	2010	2013	2012-01-02 15:10:30	674.555	1636.01	3016	2699.27	6546.57	12068.7
Kunene	MET23	M	1	2010-11-23 12:54:00	2013-02-10 14:13:00	810	39722	30 min	2010	2013	2012-01-02 13:33:30	542.928	548.277	553.652	2801.44	2829.04	2856.77
Kunene	MET24	M	1	2010-11-23 21:42:00	2013-03-13 09:09:00	840	40019	30 min	2010	2013	2012-01-18 02:55:30	2184.64	9687.57	22671.6	8296.31	36789.2	86096.8
Kunene	MET25	F	35	2010-11-24 13:48:00	2013-03-09 12:24:00	836	40137	30 min	2010	2013	2012-01-16 13:06:00	973.231	2400.05	4459.66	3877.3	9561.68	17767
Kunene	MET26	F	11	2010-11-24 16:54:00	2013-03-08 17:09:00	835	41837	30 min	2010	2013	2012-01-16 05:01:30	1006.35	2650.86	5077.83	4003.07	10544.6	20198.6
Kunene	MET27	F	15	2010-11-24 17:17:00	2013-02-09 11:06:00	808	33718	30 min	2010	2013	2012-01-02 14:11:30	370.327	595.358	872.948	2192.75	3525.2	5168.85
Kunene	MET28	F	12	2010-11-25 00:23:00	2013-02-14 15:38:00	813	38019	30 min	2010	2013	2012-01-05 08:00:30	423.583	922.111	1611.25	1979.8	4309.89	7530.87
Kunene	MET29	M	1	2010-11-24 22:17:00	2012-03-15 06:12:00	476	15695	30 min	2010	2012	2011-07-21 02:44:30	519.22	2977.36	7538.74	2192.39	12571.8	31832.1
Etosha	MET3	F	14	2010-07-02 18:01:00	2013-01-10 17:18:00	923	34641	30 min	2010	2013	2011-10-07 06:09:30	204.551	259.739	321.417	792.26	1006.01	1244.9
Kunene	MET30	M	1	2010-11-24 23:39:00	2013-02-24 21:54:00	823	39314	30 min	2010	2013	2012-01-10 10:46:30	853.168	1915.04	3398.87	4436.48	9958.23	17674.1
Kunene	MET31	M	1	2010-11-25 19:41:00	2013-02-15 11:52:00	813	41349	30 min	2010	2013	2012-01-06 03:46:30	1268.55	3538.32	6951.7	4707.92	13131.6	25799.5
Kunene	MET32	F	26	2010-11-25 13:41:00	2012-06-30 00:45:00	583	28397	30 min	2010	2012	2011-09-12 19:43:00	400.483	828.163	1408.58	1804.93	3732.44	6348.33
Kunene	MET33	F	12	2010-11-25 14:51:00	2013-03-09 17:10:00	835	40998	30 min	2010	2013	2012-01-17 04:00:30	916.73	2454.2	4735.41	4936.83	13216.5	25501.4
Kunene	MET34	F	9	2010-11-28 14:24:00	2013-02-14 06:40:00	809	40123	30 min	2010	2013	2012-01-06 22:32:00	479.681	1251.8	2387.76	2229.71	5818.74	11099
Kunene	MET35	F	9	2010-11-28 15:37:00	2011-06-12 21:58:00	196	8233	30 min	2010	2011	2011-03-06 18:17:30	439.056	2395.41	5978.36	1923.84	10496.2	26195.9
Kunene	MET36	M	3	2010-11-28 17:25:00	2013-03-10 14:41:00	833	39017	30 min	2010	2013	2012-01-19 03:33:00	1291.98	5036.29	11280.3	4961.84	19341.8	43322
Etosha	MET38	F	26	2010-12-08 14:10:00	2012-04-17 22:29:00	496	28206	30 min	2010	2012	2011-08-13 18:49:30	853.95	1963.79	3527.81	3215.63	7394.83	13284.3
Etosha	MET39	F	17	2010-12-08 18:45:00	2013-03-13 10:54:00	826	39408	30 min	2010	2013	2012-01-25 14:19:30	628.462	1112.72	1733.02	3522.62	6236.93	9713.82
Etosha	MET4	F	25	2010-07-02 15:04:00	2012-12-27 21:57:00	909	33817	30 min	2010	2012	2011-09-30 07:00:30	2136.79	5888.2	11507.5	10565	29113.1	56896.5
Kunene	MET40	M	1	2010-12-08 18:08:00	2013-03-10 06:32:00	823	38228	30 min	2010	2013	2012-01-23 23:50:00	1055.57	4066.52	9070.26	4716.79	18171.2	40530.4
Kunene	MET41	M	1	2010-12-10 14:05:00	2013-03-12 12:54:00	823	38584	30 min	2010	2013	2012-01-26 00:59:30	1328.21	2513.29	4069.99	4935.75	9339.63	15124.5
Kunene	MET42	F	15	2010-12-10 14:37:00	2013-03-13 06:39:00	824	39442	30 min	2010	2013	2012-01-26 10:08:00	366.729	376.222	385.835	1485.91	1524.38	1563.33
Kunene	MET43	F	15	2010-12-10 14:37:00	2012-05-30 15:37:00	537	28855	30 min	2010	2012	2011-09-05 03:37:00	306.115	452.715	627.545	1294.01	1913.72	2652.76
Kunene	MET44	M	1	2010-12-11 02:49:00	2013-03-12 15:57:00	823	29385	30 min	2010	2013	2012-01-26 08:53:00	639.473	1041.86	1540.87	3475.98	5663.24	8375.69
Kunene	MET45	F	12	2010-12-10 06:02:00	2013-03-12 14:48:00	823	39838	30 min	2010	2013	2012-01-25 21:55:00	334.733	423.408	522.345	1409.3	1782.64	2199.18
Kunene	MET46	M	5	2010-12-11 12:00:00	2012-10-17 11:10:00	676	31694	30 min	2010	2012	2011-11-14 11:05:00	2164.24	6925.45	14405.8	8830.41	28256.9	58777.9
Kunene	MET47	F	6	2010-12-11 19:24:00	2013-03-11 07:53:00	821	38333	30 min	2010	2013	2012-01-26 01:08:30	325.575	478.678	660.82	1448.14	2129.13	2939.29
Etosha	MET5	F	24	2010-07-02 18:07:00	2012-09-15 20:51:00	806	31485	30 min	2010	2012	2011-08-09 19:29:00	175.188	208.166	243.945	603.465	717.062	840.31
Etosha	MET6	F	20	2010-07-02 23:48:00	2013-02-02 15:34:00	946	37991	30 min	2010	2013	2011-10-18 20:11:00	173.332	208.944	247.832	651.638	785.518	931.719
Etosha	MET7	F	14	2010-07-03 13:34:00	2012-10-12 23:49:00	832	32244	30 min	2010	2012	2011-08-23 18:41:30	176.952	215.804	258.454	689.096	840.396	1006.49
Khaudum	METK1	F	NA	2012-09-15 22:05:00	2014-08-14 13:58:00	698	8308	60 min	2012	2014	2013-08-30 18:01:30	190.373	243.277	302.568	966.966	1235.68	1536.84
Khaudum	METK2	F	NA	2012-09-15 19:21:00	2014-03-14 16:21:00	545	5090	60 min	2012	2014	2013-06-15 05:51:00	1253.18	2678.8	4636.75	5721.89	12231.2	21171
Khaudum	METK4	F	25	2013-08-26 11:30:00	2015-07-23 07:44:00	696	14144	60 min	2013	2015	2014-08-09 09:37:00	433.399	618.109	835.092	1721.65	2455.4	3317.36
Khaudum	METK3	F	18	2013-08-26 11:45:00	2015-07-23 07:44:00	696	13375	60 min	2013	2015	2014-08-09 09:44:30	667.96	1256.02	2026.66	2608.1	4904.21	7913.24
Khaudum	METK5	F	21	2013-10-15 09:51:00	2015-07-23 07:09:00	646	13762	60 min	2013	2015	2014-09-03 08:30:00	770.514	1350.76	2091.21	2797.05	4903.42	7591.32
Khaudum	METK6	F	33	2013-10-13 14:55:00	2015-07-22 22:25:00	647	13762	60 min	2013	2015	2014-09-02 06:40:00	412.568	527.475	656.285	1781.39	2277.54	2833.71
Khaudum	METK7	F	22	2013-10-13 18:44:00	2015-07-23 09:43:00	648	13794	60 min	2013	2015	2014-09-02 14:13:30	405.414	519.361	647.205	1395.47	1787.69	2227.74
Khaudum	METK8	F	19	2013-10-13 14:47:00	2015-07-24 06:29:00	649	13957	60 min	2013	2015	2014-09-02 22:38:00	590.661	1315.77	2326.29	2589.75	5768.96	10199.6
Khaudum	METK9	F	18	2013-10-14 07:55:00	2015-07-21 15:04:00	645	12828	60 min	2013	2015	2014-09-01 23:29:30	1193.13	2019.76	3060.42	4284.92	7253.63	10991
Khaudum	METK10	F	NA	2013-10-13 21:21:00	2014-09-08 22:06:00	330	6025	60 min	2013	2014	2014-03-27 21:43:30	221.738	322.534	441.917	957.199	1392.31	1907.67
Zambezi	MET8	M	NA	2010-10-11 13:41:00	2012-03-23 16:41:00	529	5596	60 min	2010	2012	2011-07-03 03:11:00	1273.48	6030.84	14416	5250.22	24863.5	59433.2
Zambezi	MET9	F	NA	2010-10-12 01:03:00	2014-04-06 17:34:00	1273	25582	60 min	2010	2014	2012-07-09 09:18:30	3499.78	6536.94	10507.1	13610.8	25422.4	40862.6
Zambezi	MET10	F	NA	2010-10-16 03:17:00	2012-10-16 08:13:00	731	14918	60 min	2010	2012	2011-10-16 17:45:00	845.248	1368.05	2014.69	3035.96	4913.77	7236.38
Zambezi	MET11	F	NA	2010-10-12 14:36:00	2012-10-16 10:13:00	735	15417	60 min	2010	2012	2011-10-15 00:24:30	508.608	758.122	1056.65	2541.25	3787.94	5279.5
Zambezi	MET12	F	NA	2010-10-16 10:37:00	2012-10-19 14:43:00	734	15471	60 min	2010	2012	2011-10-18 12:40:00	508.126	865.641	1316.83	2318.1	3949.11	6007.48
Zambezi	MET13	F	NA	2010-10-16 15:25:00	2012-10-19 13:43:00	734	15230	60 min	2010	2012	2011-10-18 14:34:00	752.286	1283.9	1955.27	3121.33	5327.04	8112.66
Zambezi	MET14	F	NA	2010-10-13 13:28:00	2012-10-19 08:47:00	737	14975	60 min	2010	2012	2011-10-16 23:07:30	1916.56	4308.29	7652.13	7936.6	17840.9	31688
Zambezi	MET15	F	NA	2010-10-13 16:39:00	2012-10-16 07:35:00	734	15300	60 min	2010	2012	2011-10-15 12:07:00	1889.24	6021.24	12504.9	7563.44	24105.7	50062.7
Zambezi	MET16	F	NA	2010-10-14 19:29:00	2013-02-16 09:40:00	856	17863	60 min	2010	2013	2011-12-16 14:04:30	331.588	438.945	561.127	2097.47	2776.56	3549.42
Zambezi	MET17	F	NA	2010-10-15 10:43:00	2012-10-19 05:57:00	735	15187	60 min	2010	2012	2011-10-17 20:20:00	188.756	250.693	321.283	1069.08	1419.88	1819.69
Etosha	AG004	M	3	2008-10-31 02:00:00	2010-02-06 15:41:00	464	51115	20 min	2008	2010	2009-06-19 21:20:30	748.607	2665.99	5778.75	3838.74	13670.8	29632.5
Etosha	AG005	F	8	2008-10-31 02:00:00	2009-06-22 03:41:00	234	33667	20 min	2008	2009	2009-02-25 01:50:30	490.683	3486.32	9356.09	2186.54	15535.5	41691.9
Etosha	AG008	M	1	2008-10-31 02:00:00	2010-01-09 14:09:00	436	39777	20 min	2008	2010	2009-06-05 20:34:30	306.674	5342.33	17357.2	1256.89	21895.2	71137.3
Etosha	AG009	M	1	2008-10-31 02:00:00	2010-08-14 23:41:00	653	90070	20 min	2008	2010	2009-09-22 12:50:30	957.175	4571.08	10955.6	3816.71	18227	43685.1
Etosha	AG010	F	20	2008-10-31 02:00:00	2010-08-19 23:41:00	658	93635	20 min	2008	2010	2009-09-25 00:50:30	862.876	1873.97	3270.46	3695.26	8025.25	14005.7
Etosha	AG012	F	11	2008-10-31 02:00:00	2010-01-13 13:41:00	439	62956	20 min	2008	2010	2009-06-07 20:20:30	1521.22	8677.2	21937.7	6737.67	38432.4	97164.8
Etosha	AG013	F	20	2008-10-31 02:00:00	2010-08-14 23:41:00	653	53940	20 min	2008	2010	2009-09-22 12:50:30	803.52	1335.53	2000.49	3641.4	6052.35	9065.84
Etosha	AG006	M	1	2008-10-31 02:00:00	2010-07-09 00:41:00	616	88325	20 min	2008	2010	2009-09-04 01:20:30	764.766	2024.66	3887.13	3358.58	8891.58	17070.9
Etosha	AG189	F	15	2009-10-28 09:00:00	2013-07-15 22:41:00	1357	187068	20 min	2009	2013	2011-09-06 15:50:30	1723.33	2956.35	4516.66	6444.79	11056	16891.1
Etosha	AG193	M	15	2009-07-31 09:20:00	2012-01-19 11:01:00	902	128137	20 min	2009	2012	2010-10-25 10:40:30	1782.99	4254.16	7781.26	7414.74	17691.3	32359.1
Etosha	AG195	M	1	2009-07-31 11:00:00	2012-01-19 11:01:00	902	129657	20 min	2009	2012	2010-10-25 11:30:30	246.816	468.303	759.54	1648.75	3128.3	5073.79
Etosha	AG190	F	9	2009-07-31 17:00:00	2013-09-22 01:41:00	1513	209942	20 min	2009	2013	2011-08-27 09:20:30	1675.49	2726.3	4028.77	6343.79	10322.4	15253.8
Etosha	AG194	M	1	2009-07-31 17:20:00	2009-10-16 05:01:00	76	10958	20 min	2009	2009	2009-09-07 23:10:30	48.5973	114.308	207.637	214.232	503.905	915.329
Etosha	AG191	F	1	2009-08-17 01:00:00	2014-03-27 01:40:00	1683	116638	20 min	2009	2014	2011-12-06 12:20:00	1292.89	2470.87	4023.97	6138.56	11731.5	19105.6
Etosha	AG192	F	1	2009-07-29 13:21:00	2010-06-11 04:41:00	317	35627	20 min	2009	2010	2010-01-03 20:01:00	1279.07	7031.33	17587.4	5430.73	29853.8	74673.1
